# Supplementary material for: Effects of soil water on fungal community composition along elevational gradients on the northern slope of the Central Kunlun Mountains
Source: Front Microbiol. 2025 Jan 8;15:1494070. doi: 10.3389/fmicb.2024.1494070 (PMC11753354; doi:10.3389/fmicb.2024.1494070)
Supplement: Supplementary file 1 [file Table_1.xlsx]

## Sheet: Table S1
Anosim test analysis of the differences in environmental variables (Euclidean distance) between the different sampling sites
Groups	measure	R	p.value	p.adjusted	Significance
1707 vs 1960	env_eucl	0.668	0.007	0.0128333	*
1707 vs 2448	env_eucl	0.884	0.005	0.0128333	*
1707 vs 2746	env_eucl	0.956	0.005	0.0128333	*
1707 vs 2905	env_eucl	1	0.008	0.0128333	*
1707 vs 3248	env_eucl	1	0.006	0.0128333	*
1707 vs 3548	env_eucl	1	0.012	0.0132632	*
1960 vs 2448	env_eucl	0.74	0.013	0.01365	*
1960 vs 2746	env_eucl	0.848	0.011	0.0128333	*
1960 vs 2905	env_eucl	1	0.011	0.0128333	*
1960 vs 3248	env_eucl	1	0.007	0.0128333	*
1960 vs 3548	env_eucl	1	0.009	0.0128333	*
2448 vs 2746	env_eucl	0.568	0.014	0.014	*
2448 vs 2905	env_eucl	1	0.01	0.0128333	*
2448 vs 3248	env_eucl	1	0.005	0.0128333	*
2448 vs 3548	env_eucl	1	0.011	0.0128333	*
2746 vs 2905	env_eucl	0.696	0.008	0.0128333	*
2746 vs 3248	env_eucl	1	0.01	0.0128333	*
2746 vs 3548	env_eucl	1	0.007	0.0128333	*
2905 vs 3248	env_eucl	0.872	0.009	0.0128333	*
2905 vs 3548	env_eucl	1	0.01	0.0128333	*
3248 vs 3548	env_eucl	1	0.009	0.0128333	*
Significance codes: *, ﹤0.05 .

## Sheet: Table S2
Anosim test analysis of the differences in the composition of soil fungal community (Bray-Curis distance) at OTU level between the different sampling elevational gradient
Groups	measure	R	p.value	p.adjusted	Significance
1707 vs 1960	bray	0.092	0.236	0.2499
1707 vs 2448	bray	0.016	0.408	0.408
1707 vs 2746	bray	0.252	0.031	0.0406875	*
1707 vs 2905	bray	0.732	0.012	0.0193846	*
1707 vs 3248	bray	0.86	0.014	0.0196	*
1707 vs 3548	bray	0.6	0.012	0.0193846	*
1960 vs 2448	bray	0.084	0.238	0.2499
1960 vs 2746	bray	0.452	0.045	0.0555882
1960 vs 2905	bray	0.66	0.009	0.0189	*
1960 vs 3248	bray	0.864	0.01	0.0190909	*
1960 vs 3548	bray	0.788	0.006	0.0189	*
2448 vs 2746	bray	0.2	0.131	0.152833
2448 vs 2905	bray	0.492	0.008	0.0189	*
2448 vs 3248	bray	0.756	0.008	0.0189	*
2448 vs 3548	bray	0.716	0.008	0.0189	*
2746 vs 2905	bray	0.788	0.006	0.0189	*
2746 vs 3248	bray	0.948	0.009	0.0189	*
2746 vs 3548	bray	0.972	0.007	0.0189	*
2905 vs 3248	bray	0.664	0.007	0.0189	*
2905 vs 3548	bray	0.868	0.009	0.0189	*
3248 vs 3548	bray	0.764	0.014	0.0196	*
Significance codes: *, ﹤0.05 .

## Sheet: Table S3
﻿Monte Carlo permutation test of the significance of individual explanatory variables in dbRDA (Number of permutations: 999)							﻿Monte Carlo permutation test of the significance of individual explanatory variables in dbRDA (Number of permutations: 999)							﻿Monte Carlo permutation test of the significance of individual explanatory variables in dbRDA (Number of permutations: 999)
Whole tansect							Lower elevations							Higher elevations
Variables	Df	Sum Of Sqs	F	Pr(>F)			Variables	Df	Sum Of Sqs	F	Pr(>F)			Variables	Df	Sum Of Sqs	F	Pr(>F)
Alt	1	0.2773	1.1605	0.172			Alt	1	0.24199	1.0435	0.424			Alt	1	0.22902	1.085	0.317
MAT	1	0.2492	1.0431	0.359			MAT		-	-	-			MAT	1	0.24479	1.1597	0.246
MAP	1	0.318	1.3311	0.054	.		MAP		-	-	-			MAP		-	-	-
Wat	1	1.1518	4.8203	0.001	***		Wat	1	0.29601	1.2764	0.155			Wat	1	0.74826	3.5448	0.001	***
pH	1	0.6567	2.7482	0.001	***		pH	1	0.2986	1.2876	0.132			pH	1	0.53011	2.5113	0.001	***
Con	1	0.2896	1.2118	0.124			Con	1	0.22861	0.9858	0.508			Con	1	0.30516	1.4457	0.04	*
Sal	1	0.3413	1.4283	0.033	*		Sal	1	0.25475	1.0985	0.341			Sal	1	0.2466	1.1682	0.209
TOC	1	0.3266	1.3669	0.052	.		TOC	1	0.33173	1.4304	0.069	.		TOC	1	0.34152	1.6179	0.009	**
TN	1	0.2425	1.015	0.39			TN	1	0.29724	1.2817	0.136			TN	1	0.22728	1.0767	0.322
C_N	1	0.2429	1.0166	0.409			C_N	1	0.28606	1.2335	0.184			C_N	1	0.19811	0.9385	0.579
AP	1	0.2292	0.9591	0.551			AP	1	0.25612	1.1044	0.321			AP	1	0.25007	1.1847	0.2
NO3	1	0.2684	1.1231	0.215			NO3	1	0.18986	0.8187	0.792			NO3	1	0.20851	0.9878	0.478
NH4	1	0.23	0.9624	0.561			NH4	1	0.25683	1.1075	0.319			NH4	1	0.21069	0.9981	0.429
Veg	1	0.4181	1.7499	0.006	**		Veg	1	0.27218	1.1737	0.228			Veg	1	0.40896	1.9374	0.006	**
Model	14	5.2415		0.001	***		Model	12	3.21		0.188			Model	13	4.1491		0.001	***
Residual	20	4.7788					Residual	2	0.46381					Residual	6	1.26652
Significance codes: ***, ﹤0.001; **,﹤0.01; *, ﹤0.05; ., ﹤ 0.1 . Alt, altitude; AP, available phosphorus; C_N, the ratio of total organic carbon to total nitrogen; EC, electrical conductivity; MAP, mean annual precipitation; MAT, mean annual temperature; NH4+-N, ammonium nitrogen; NO3–-N, nitrate nitrogen; Sal, total water-soluble salt; TN, total nitrogen; TOC, total organic carbon; Veg, vegetatio…							The symbol "-" means that the corresponding variable would be omitted automatically because variables are linearly dependent. Significance codes: ‘.’, ﹤ 0.1 .Alt, altitude; AP, available phosphorus; C_N, the ratio of total organic carbon to total nitrogen; EC, electrical conductivity; MAP, mean annual precipitation; MAT, mean annual temperature; NH4+-N, ammonium nitrogen; NO3–-N, nitrate nitrogen…							The symbol "-" means that the corresponding variable would be omitted automatically because variables are linearly dependent. Significance codes: ***, ﹤0.001; **,﹤0.01; *, ﹤0.05. Alt, altitude; AP, available phosphorus; C_N, the ratio of total organic carbon to total nitrogen; EC, electrical conductivity; MAP, mean annual precipitation; MAT, mean annual temperature; NH4+-N, ammonium nitrogen; NO3…

## Sheet: Table S4
Effects of environmental factors on the composition of soil fungal community for each of the whole transect, the lower elevation gradient and higher elevation gradient analysed with multiple regression analysis on matrices analysis
Variable	Whole transect		Lower elevations		Higher elevations
	R2	P value	R2	P value	R2	P value
Log(Geographic distance(km)+1)	0.035011	0.0008	0.000654	0.6939	0.302514	0.0001
Alt	0.106291	0.0001	0.003463	0.5718	0.493902	0.0001
MAT	0.156138	0.0001	0.003218	0.5753	0.341461	0.0001
MAP	0.371454	0.0001	0.014627	0.2941	0.348285	0.0001
Wat	0.432109	0.0001	0.093422	0.039	0.524927	0.0001
pH	0.038824	0.0047	0.002919	0.7767	0.04663	0.0293
Con	0.00114	0.7213	1.57e-05	0.9756	0.004016	0.6516
Sal	9.29e-05	0.9066	6.99e-05	0.9528	0.002625	0.7362
TOC	0.448296	0.0001	0.000326	0.911	0.5261	0.0001
TN	0.471233	0.0001	0.025578	0.1708	0.512783	0.0001
C_N	0.035518	0.0445	0.00389	0.7125	0.025861	0.2784
NO3	0.002093	0.6275	0.010797	0.4834	0.393736	0.0001
NH4	0.10265	0.0035	0.025554	0.3408	0.231007	0.0002
AP	0.019883	0.0947	0.01447	0.4811	0.056806	0.0109
Veg	0.312356	0.0001	0.015678	0.2787	0.174434	0.0001
Total variables	0.597013	0.0001	nc	nc	0.627263	0.0001
nc, values cannot be calculated by computer. Alt, altitude; AP, available phosphorus; C_N, the ratio of total organic carbon to total nitrogen; EC, electrical conductivity; MAP, mean annual precipitation; MAT, mean annual temperature; NH4+-N, ammonium nitrogen; NO3–-N, nitrate nitrogen; Sal, total water-soluble salt; TN, total nitrogen; TOC, total organic carbon; Veg, vegetation coverage; Wat, wa…

## Sheet: Table S5
Table S5 Loading values of environmental factors for the modules in partial least squares path modeling (PLSPMs) shown in Fig.4.
Variables	Whole transect		Lower elevations		Higher elevations
	Shannon	Beta	Shannon	Beta	Shannon	Beta
Wat	1	1	1	1	1	1
Veg	1	1	1	1	1	1
pH	1	1	1	1	1	1
AP	0.267	0.27	0.85	0.859	-0.339	-0.339
EC	-	-	-	-	0.124	0.968
NH4+-N	0.707	0.662	-0.669	-0.656	-
NO3--N	0.709	0.554	-	-	-	-
Sal	-0.442	-0.613	-	-	0.981	0.981
TN	0.776	0.789	0.605	0.608	-	-
The models were constructed at the conditions of the removal of some variables, which showed higher collinearities than 0.8 (Spearman’s 2>0.8) calculated with the function varclus in Hmisc package. Based on the method, the variables “Soil.o” includes vary on the lower, higher or whole transect. For the whole transect, “Soil.o” includes total nitrogen, TN; NH4+-N, ammonium nitrogen; NO3–-N, nitra…
